# Supplementary material for: Epigenetic features are significantly associated with alternative splicing
Source: BMC Genomics. 2012 Mar 29;13:123. doi: 10.1186/1471-2164-13-123 (PMC3362759; doi:10.1186/1471-2164-13-123)
Supplement: Additional file 2 — All p-values indicating the association of epigenetic features investigated in this study with AS. [file 1471-2164-13-123-S2.XLS]

## Sheet: table2.1
Adjusted p-value of all epigenetic features
The enrichment or depletion can be see in Figure 4.
	ME_accepter_-100_0	ME_accepter_0_100	ME_donor_-100_0	ME_donor_0_100	ES_accepter_-100_0	ES_accepter_0_100	ES_donor_-100_0	ES_donor_0_100	A5SS_accepter_-100_0	A5SS_accepter_0_100	A5SS_donor_-100_0	A5SS_donor_0_100	A3SS_accepter_-100_0	A3SS_accepter_0_100	A3SS_donor_-100_0	A3SS_donor_0_100	IR_accepter_-100_0	IR_accepter_0_100	IR_donor_-100_0	IR_donor_0_100
CpG	1	0	0	1	1	3.1215e-11	0	1	1	0.000448167	0.68025	0.0422015	0.00104736	1	1	1	5.04626e-40	0.000495121	0.0237792	6.43588e-35
mCG	1	0	0	1	1	7.03899e-09	0	1	1	1.91392e-07	0.00555137	1	0.015181	1	1	0.0092882	1.67492e-55	0.000627207	0.815261	2.14039e-32
Nucleosome	0.146926	2.37108e-10	4.2566e-11	0.00334671	1	0.142157	0.0230621	1	1	1	1	1	1	1	1	1	1	1	0.00279506	1
H3K79me1	0.200325	1	1	0.595317	0.00953676	0.50053	1	0.0120142	1.06684e-09	1.60595e-08	1.2343e-08	1.2298e-05	2.57322e-09	5.55997e-09	1.38567e-08	2.46562e-08	0.0805185	1	1	0.184149
H3K79me2	9.80242e-06	0.000431242	0.00043574	5.0175e-05	1	1	1	1	1.05857e-12	7.41569e-14	9.49666e-14	6.24972e-10	1.20725e-11	4.82792e-13	2.63375e-13	1.30431e-10	0.000884569	0.00520176	0.0334245	5.53732e-05
H3K36me3	0	0	0	0	0.0338858	1.41886e-12	0	0	1.82798e-13	3.49817e-14	2.28218e-15	4.51482e-07	6.25298e-06	1.42349e-07	3.07174e-12	6.55565e-09	5.66551e-23	2.43987e-12	0.109074	2.52118e-10
H3K27me3	1	1	1	1	0.0237149	0.000330676	4.91548e-06	0.0260598	1	1	1	1	1	1	1	1	0.0190801	0.402594	1	0.159805
H4K20me1	1	1	1	1	1	1	1	1	1.1181e-29	1.62293e-28	2.80464e-27	6.77656e-21	4.21996e-29	1.18066e-28	7.45754e-30	1.74131e-26	2.49273e-15	5.64946e-12	9.26425e-09	3.42035e-16
H3K9me1	1	1	1	1	1	1	1	1	1.42088e-06	3.32004e-07	3.02244e-05	0.00250546	4.29584e-07	3.27749e-06	8.4562e-07	3.00352e-05	5.59776e-06	0.00305593	0.0737182	0.00154109
H3K9me3	1	1	1	1	1	1	1	1	1	1	1	1	1	1	1	1	0.211976	1	1	1
H3K4me1	0.000838229	0.00835158	0.0435437	2.0406e-05	1	1	1	0.056016	5.08465e-09	9.74416e-11	2.97604e-09	5.5849e-07	5.81127e-12	7.06766e-15	7.86518e-15	4.85839e-11	0.000115233	0.0290292	0.907349	0.000906447
H3K4me2	1	1	1	1	0.000445596	3.6054e-05	3.6308e-05	0.105858	1.33607e-06	2.86949e-06	1.15883e-05	8.74929e-05	8.5857e-07	5.94229e-06	2.86052e-06	0.000130502	0.0144386	0.0319883	0.336496	0.00669961
H3K4me3	1	1	1	1	8.50722e-05	3.96775e-07	5.67078e-08	0.00134862	0.0178238	0.0250604	0.0239367	0.0453245	7.63922e-06	0.000350467	0.000742301	0.0139965	1	1	1	1
H3K9ac	1	1	1	1	1	1	1	1	5.27548e-07	2.01139e-05	1.44128e-05	0.000310455	4.9845e-05	1.45041e-06	9.56886e-07	1.44773e-05	1	1	1	1
H3K27ac	1	1	1	1	1	1	1	1	0.000602315	0.000666083	0.00111815	0.00346551	0.0334817	0.0480682	0.0522494	0.207442	1	1	1	1
H2BK120ac	1	1	1	1	1	1	1	1	1	1	1	1	1	1	1	1	1	1	1	1
H2BK20ac	1	1	1	1	1	1	1	1	1	1	1	1	1	1	1	1	1	1	1	1
H2BK12ac	1	1	1	1	1	1	1	1	1	1	1	1	1	1	1	1	1	1	1	1
H3K14ac	0.0586606	1	1	0.0437661	1	1	1	1	1	1	1	1	1	1	1	1	1	0.973737	1	1
H3K23ac	1	1	1	1	1	1	1	1	0.617725	0.212002	0.127457	1	1	1	1	1	1	1	1	1
H4K8ac	1	1	1	1	1	1	1	1	1	1	1	1	1	1	1	1	1	1	1	1
H3K18ac	1	1	1	1	1	1	1	1	1	1	1	1	1	1	1	1	1	1	1	1
H4K5ac	1	1	1	1	1	1	1	1	0.383887	0.15184	0.339371	1	1	0.190516	0.0951451	1	1	1	1	1
H4K91ac	1	1	1	1	1	1	1	1	0.478321	0.166005	0.456968	1	1	1	1	1	1	1	1	1
H2AK5ac	1	1	1	1	1	1	1	1	1	0.163792	0.115733	0.888295	1	1	1	1	1	1	1	1
H3K4ac	1	1	1	1	1	1	1	1	1	1	1	1	1	1	1	1	1	1	1	1
CTCF	1	1	1	1	1	1	1	1	1	1	1	1	1	1	1	1	1	1	1	1
EGR1	0	0	0	0	0.000579976	2.19104e-09	0	1.98367e-07	0.000729092	1.13107e-08	6.32718e-09	4.37061e-06	4.53161e-05	2.60308e-06	9.34703e-07	0.0179135	2.35921e-35	5.26585e-23	1.22359e-16	5.72651e-31
GABP	1.41886e-12	0	0	0	2.03923e-05	0	0	0.00240117	5.33355e-06	7.07484e-08	8.04905e-08	6.23502e-05	4.48219e-06	1.21899e-07	2.68734e-09	0.000313082	1.13891e-35	1.28526e-16	7.33328e-11	1.54284e-27
NRSF	0	0	0	0	1	0.000496388	0.00013079	0.0277004	0.446428	0.0101585	0.00523846	0.228416	0.000987317	0.000711451	0.00112223	0.180916	4.98072e-31	8.78736e-17	1.75381e-10	1.76669e-27
P300	1	1	0.294877	1	1	1	1	1	1	0.00969021	0.00193307	1	0.0280622	0.00494181	0.00301617	0.0309757	0.565899	1	1	1
PU.1	1	0.850986	0.0136418	1	1	1	1	1	0.638147	0.546272	1	1	1	0.304607	0.036607	1	1	1	1	1
SRF	0	0	0	0	9.70241e-06	5.67546e-12	0	0.00202361	5.69663e-10	2.04028e-12	1.7104e-12	1.21647e-06	1.67934e-07	9.78959e-07	1.91637e-07	0.00250354	4.29922e-46	1.6567e-25	5.21598e-17	8.20147e-39
SIN3A	3.41779e-08	0	0	0	0.0253842	1.69203e-07	7.39859e-10	0.00363731	7.31727e-05	1.34964e-07	1.03362e-06	4.13428e-05	5.11986e-05	1.98528e-06	8.96209e-08	0.00127491	4.40515e-22	1.46301e-10	9.43426e-05	3.41185e-18
TAF1	1	0.00306946	8.41141e-05	0.287278	1	1	1	1	8.89277e-05	1.13132e-05	2.56524e-05	0.00176181	0.0549299	0.00338393	0.00560215	0.551651	3.32924e-09	0.0973993	1	8.20629e-07
USF1	1	2.83773e-12	0	3.6467e-08	1	1	0.309169	0.975466	0.745052	0.023627	0.0278475	0.0225693	0.000129678	2.09716e-05	1.55218e-05	0.0014071	8.77689e-17	1.00278e-07	0.00249311	4.80775e-12
RNA Pol II	0	0	0	0	7.09432e-12	0	0	2.59831e-06	1.34301e-13	3.58589e-14	1.17977e-14	3.05031e-12	1.3979e-08	1.4849e-08	5.90349e-09	5.09768e-07	4.5523e-24	2.35985e-21	2.28504e-15	1.55087e-22

## Sheet: table 2.2
Unadjusted p-value of all epigenetic features
"+" means enriched in AS, "-" means enriched in CNE
	ME_a_o_-100_0	ME_a_o_0_100	ME_d_o_-100_0	ME_d_o_0_100	ES_a_o_-100_0	ES_a_o_0_100	ES_d_o_-100_0	ES_d_o_0_100	A5SSe_a_o_pcne_-100_0	A5SSe_a_o_pcne_0_100	A5SSe_d_o_-100_0	A5SSe_d_o_0_100	A3SSe_a_o_-100_0	A3SSe_a_o_0_100	A3SSe_d_o_acne_-100_0	A3SSe_d_o_acne_0_100	IR_a_i_-100_0	IR_a_i_0_100	IR_d_i_-100_0	IR_d_i_0_100
CpG	-0.361168	0	0	-0.207405	-0.378308	-2.19824e-14	0	0.271478	0.0366932	3.1561e-07	0.000479049	2.97193e-05	7.37576e-07	0.349431	0.00280625	0.00152624	3.5537e-43	3.48677e-07	1.67459e-05	4.53231e-38
mCG	0.0780249	0	0	0.0396597	0.112474	-4.95703e-12	0	0.00504615	0.00300507	1.34783e-10	3.90942e-06	0.00453432	1.06908e-05	-0.0299137	-0.259032	6.54099e-06	1.17952e-58	-4.41695e-07	-0.000574128	1.50732e-35
Nucleosome	-0.000103469	-1.66978e-13	-2.9976e-14	-2.35684e-06	0.399713	-0.000100111	-1.62409e-05	-0.038424	0.195834	0.153713	0.0426097	-0.478934	0.22557	-0.447353	-0.465494	-0.105865	0.356487	-0.0233875	-1.96835e-06	-0.247477
H3K79me1	0.000141074	0.00439145	0.0115705	0.000419237	6.71603e-06	0.000352486	0.000733686	8.4607e-06	7.51293e-13	1.13095e-11	8.69226e-12	8.6606e-09	1.81213e-12	3.91547e-12	9.75825e-12	1.73635e-11	5.67032e-05	0.0197343	0.0580827	0.000129683
H3K79me2	6.90312e-09	3.03692e-07	3.06859e-07	3.53345e-08	0.0602401	0.0330416	0.0561139	0.00252626	7.4547e-16	5.22232e-17	6.68779e-17	4.40121e-13	8.50177e-15	3.39995e-16	1.85475e-16	9.1853e-14	6.22936e-07	3.66321e-06	2.35384e-05	3.89952e-08
H3K36me3	0	0	0	0	-2.38632e-05	-9.99201e-16	0	0	1.28731e-16	2.4635e-17	1.60717e-18	3.17945e-10	4.4035e-09	1.00246e-10	2.1632e-15	4.61665e-12	3.98979e-26	1.71822e-15	7.68124e-05	1.77548e-13
H3K27me3	-0.473203	-0.190166	-0.153302	0.346089	-1.67006e-05	-2.32871e-07	-3.46161e-09	-1.8352e-05	0.25818	0.235325	0.170562	0.343917	0.0475209	0.159904	0.208783	0.422146	1.34367e-05	0.000283517	0.00113696	0.000112538
H4K20me1	0.0717003	0.312917	-0.451268	0.0313566	-0.438078	-0.126388	-0.0228428	0.312383	7.87392e-33	1.14291e-31	1.9751e-30	4.77223e-24	2.9718e-32	8.3145e-32	5.25179e-33	1.22628e-29	1.75545e-18	3.9785e-15	6.52412e-12	2.4087e-19
H3K9me1	0.102756	-0.415791	-0.274401	0.239223	0.223661	0.171376	0.231316	0.00227718	1.00062e-09	2.33805e-10	2.12848e-08	1.76441e-06	3.02524e-10	2.30809e-09	5.95507e-10	2.11515e-08	3.94208e-09	2.15207e-06	5.19142e-05	1.08528e-06
H3K9me3	0.0320471	0.0911912	0.183946	0.0168938	-0.0121915	-0.0141073	-0.00603561	-0.0647371	-0.215855	0.448201	0.189714	0.188338	-0.198552	-0.325451	-0.454417	-0.315861	0.000149279	0.00564075	0.0432727	0.00187829
H3K4me1	5.90302e-07	5.8814e-06	3.06646e-05	1.43704e-08	0.0161948	0.0289606	0.0393377	3.94479e-05	3.58074e-12	6.86208e-14	2.0958e-12	3.93303e-10	4.09244e-15	4.97723e-18	5.53886e-18	3.4214e-14	8.11498e-08	2.04431e-05	0.000638978	6.38343e-07
H3K4me2	0.0854061	0.108069	0.0685655	0.00480559	-3.138e-07	-2.53901e-08	-2.5569e-08	-7.45478e-05	9.40891e-10	2.02076e-09	8.16078e-09	6.16147e-08	6.04627e-10	4.18471e-09	2.01445e-09	9.19027e-08	1.0168e-05	2.2527e-05	0.000236969	4.71804e-06
H3K4me3	0.339217	0.416781	-0.472932	0.199076	-5.991e-08	-2.79419e-10	-3.99351e-11	-9.49735e-07	1.2552e-05	1.76481e-05	1.68568e-05	3.19186e-05	5.37973e-09	2.46808e-07	5.22747e-07	9.85672e-06	0.00273543	0.00340257	0.0139913	0.00314056
H3K9ac	-0.489439	-0.35871	-0.238598	0.0491403	-0.0756216	-0.0298447	-0.00167065	-0.0956789	3.71513e-10	1.41647e-08	1.01499e-08	2.1863e-07	3.51021e-08	1.02142e-09	6.73863e-10	1.01953e-08	0.00559902	0.0228034	0.0603014	0.00452149
H3K27ac	0.0914189	0.154869	0.145289	0.0359466	0.186832	0.444615	-0.455891	0.319789	4.24165e-07	4.69073e-07	7.87431e-07	2.4405e-06	2.35787e-05	3.38508e-05	3.67954e-05	0.000146086	-0.328852	-0.310365	-0.12143	-0.400858
H2BK120ac	0.0104296	0.0583032	0.0581383	0.0107911	0.360052	-0.376994	-0.359668	0.482548	0.0994954	0.0325903	0.0277853	0.0146009	0.252598	0.302055	0.292519	-0.447121	-0.241123	-0.0657009	-0.0574457	-0.351063
H2BK20ac	0.0101277	0.0742873	0.0646472	0.0189337	0.388686	0.379813	0.38649	0.20111	0.0624078	0.0136034	0.0131159	0.0221056	0.0410494	0.0404053	0.0740522	0.280811	-0.154794	-0.0237237	-0.00491053	-0.0900064
H2BK12ac	0.00412697	0.0990863	0.0924366	0.0302922	0.143939	0.299373	0.158331	0.0531165	0.109687	0.0367043	0.0337545	0.056307	0.358513	0.371379	0.401246	-0.337576	-0.0809164	-0.00774896	-0.000706598	-0.0314345
H3K14ac	4.13102e-05	0.00125084	0.00310516	3.08212e-05	0.103118	0.236132	0.279262	0.0403251	0.0378412	0.050864	0.0440359	0.121929	0.217097	0.406091	0.397663	-0.303466	-0.100396	-0.000685731	-0.00348835	-0.0382031
H3K23ac	0.000989129	0.00657104	0.0185833	0.00124039	0.00440648	0.00645465	0.0163928	0.00129117	0.000435018	0.000149297	8.97585e-05	0.00114503	0.0146102	0.0352234	0.0153178	0.0247003	-0.107866	-0.0226634	-0.00730876	-0.0559842
H4K8ac	0.481401	-0.439433	-0.270661	0.120334	0.0946482	0.344921	-0.481868	0.328678	0.00633656	0.00259558	0.00319406	0.0238998	0.0272894	0.0221625	0.0192902	0.133761	-0.185167	-0.0419184	-0.00529281	-0.138814
H3K18ac	0.0290621	0.0288588	0.071238	0.0209158	-0.448075	-0.31844	-0.286429	-0.439697	0.0618337	0.0106986	0.00682463	0.0317892	0.0486821	0.0105367	0.00821348	0.0517872	0.46236	0.365667	-0.418258	-0.419165
H4K5ac	0.0498773	0.0696573	0.0975722	0.035025	0.199032	0.406849	-0.430727	0.29577	0.000270343	0.00010693	0.000238993	0.000898886	0.00289685	0.000134166	6.70036e-05	0.00148722	0.0416165	0.0951067	0.35869	0.0332917
H4K91ac	0.403149	-0.499514	-0.301773	0.402504	-0.422034	-0.127523	-0.104463	-0.183722	0.000336846	0.000116905	0.000321808	0.00131783	0.00232798	0.0100516	0.010742	0.062968	0.0114476	0.070649	0.107002	0.0153732
H2AK5ac	0.0361118	0.277687	0.373155	0.0497531	-0.475887	-0.190699	-0.236704	0.311241	0.000894114	0.000115347	8.1502e-05	0.00062556	0.120299	0.10666	0.0992033	0.159769	0.0600834	-0.467357	-0.360228	0.0776627
H3K4ac	0.0320547	0.172683	0.211382	0.0350852	0.274941	-0.481614	-0.394908	0.201542	0.0127297	0.000743623	0.000953258	0.0030728	0.0804418	0.0145408	0.00610938	0.00929021	0.0566272	0.104228	0.465279	0.0407088
Ctcf	0.035194	0.249003	0.225747	-0.21911	0.0136326	0.00454989	0.0151287	0.0338089	0.213877	0.211348	0.0707725	-0.423299	0.162093	0.459989	0.346725	-0.0396818	0.0914946	0.143064	-0.147361	0.430905
Egr1	0	0	0	0	-4.08434e-07	-1.54299e-12	0	-1.39695e-10	5.13445e-07	7.9653e-12	4.45576e-12	3.0779e-09	3.19128e-08	1.83316e-09	6.58241e-10	1.26152e-05	1.66142e-38	3.70834e-26	8.61686e-20	4.03275e-34
Gabp	-9.99201e-16	0	0	0	-1.43608e-08	0	0	-1.69097e-06	3.75602e-09	4.98228e-11	5.66835e-11	4.39086e-08	3.15647e-09	8.58446e-11	1.89249e-12	2.2048e-07	8.02049e-39	9.05112e-20	5.16428e-14	1.08651e-30
REST	0	0	0	0	-0.00264336	-3.49569e-07	-9.21054e-08	-1.95073e-05	0.000314386	7.15386e-06	3.68906e-06	0.000160857	6.95294e-07	5.01022e-07	7.903e-07	0.000127406	3.50755e-34	6.18828e-20	1.23508e-13	1.24415e-30
EP300	-0.043838	-0.00215777	-0.00020766	-0.367212	-0.330105	-0.0719383	-0.00714504	0.489704	0.00132973	6.82409e-06	1.36131e-06	0.0013243	1.97621e-05	3.48015e-06	2.12406e-06	2.18139e-05	0.000398521	0.366095	-0.013481	0.0221752
SPI1	-0.000970234	-0.000599286	-9.60689e-06	-0.00101598	0.0621194	0.321989	0.259686	0.425491	0.0004494	0.000384698	0.00333632	0.0756374	0.00144903	0.000214512	2.57796e-05	0.00147308	0.0484576	0.494847	0.24379	0.00862517
Srf	0	0	0	0	-6.83268e-09	-3.9968e-15	0	-1.42508e-06	4.01171e-13	1.43682e-15	1.20451e-15	8.56665e-10	1.18263e-10	6.89408e-10	1.34955e-10	1.76306e-06	3.02762e-49	1.16669e-28	3.67322e-20	5.77569e-42
Sin3A	-2.4069e-11	0	0	0	-1.78762e-05	-1.19157e-10	-5.21028e-13	-2.56149e-06	5.15301e-08	9.50451e-11	7.27898e-10	2.91147e-08	3.60553e-08	1.39808e-09	6.31133e-11	8.97825e-07	3.10222e-25	1.03029e-13	6.64385e-08	2.40271e-21
Taf1	-0.00150703	-2.16159e-06	-5.92353e-08	-0.000202308	-0.0771985	-0.00116683	-0.00134544	-0.233633	6.26252e-08	7.96707e-09	1.80651e-08	1.24071e-06	3.8683e-05	2.38305e-06	3.94518e-06	0.000388487	2.34454e-12	6.85911e-05	0.00152563	5.77908e-10
Usf1	-0.00954495	-1.9984e-15	0	-2.5681e-11	-0.1369	-0.0279278	-0.000217724	-0.000686948	0.000524684	1.66387e-05	1.96109e-05	1.58939e-05	9.13226e-08	1.47687e-08	1.09309e-08	9.90913e-07	6.18091e-20	7.06179e-11	1.75571e-06	3.38574e-15
Pol2	0	0	0	0	-4.996e-15	0	0	-1.82979e-09	9.45784e-17	2.52527e-17	8.30821e-18	2.1481e-15	9.84435e-12	1.04571e-11	4.15739e-12	3.58992e-10	3.20585e-27	1.66186e-24	1.60919e-18	1.09216e-25

## Sheet: table2.3
Adjusted p-value of all epigenetic features,testing on 0-50 and -50-0 regions
	ME_a_o_-50_0	ME_a_o_0_50	ME_d_o_-50_0	ME_d_o_0_50	ES_a_o_-50_0	ES_a_o_0_50	ES_d_o_-50_0	ES_d_o_0_50	A5SSe_a_o_pcne_-50_0	A5SSe_a_o_pcne_0_50	A5SSe_d_o_-50_0	A5SSe_d_o_0_50	A3SSe_a_o_-50_0	A3SSe_a_o_0_50	A3SSe_d_o_acne_-50_0	A3SSe_d_o_acne_0_50	IR_a_i_-50_0	IR_a_i_0_50	IR_d_i_-50_0	IR_d_i_0_50
CpG	-669.171	0	0	-6.97925	-306.426	-0.00216933	-1.33736e-08	1	1	0.0186249	1	1	0.000154054	-105.908	1	1	1.65879e-40	1.08605e-05	0.000134459	1.20654e-30
mCG	1	0	0	-214.429	1	-9.00182e-07	-1.29082e-07	1	1	0.0219535	1	1	0.000686721	-0.0122399	1	0.142892	2.95472e-72	1	1	1.00715e-39
Nucleosome	-0.000645772	-2.65391e-09	-1.84452e-11	-7.04284e-06	-308.876	-3.35041	-0.00230682	-6.85111	1	1	1	-693.214	1	-674.692	-313.437	-152.094	1	-229.904	-0.000307349	-104.176
H3K79me1	0.287662	1	1	1	0.00475634	0.187787	0.571874	0.0396719	3.11187e-09	3.7464e-08	4.71496e-07	2.27348e-05	1.21249e-08	3.07037e-08	6.29221e-08	1.37894e-07	0.0509646	1	1	0.799855
H3K79me2	7.34647e-06	0.000396484	0.000876132	0.000102459	1	1	1	1	1.55511e-12	4.13053e-13	3.58632e-12	1.11737e-09	1.29611e-11	1.96547e-12	1.4814e-12	4.84575e-11	0.000266987	0.00445669	0.0209046	0.000274373
H3K36me3	0	0	0	0	-0.00432434	-3.4807e-08	0	0	1.87592e-13	1.19612e-13	3.02599e-12	2.72633e-08	5.73625e-06	1.27995e-06	3.98602e-11	2.47346e-09	3.41805e-23	2.60466e-15	0.106926	9.06332e-08
H3K27me3	-516.416	-277.597	-149.511	-700.921	-0.0284168	-0.000663431	-1.44669e-05	-0.00376016	1	1	1	1	1	1	1	1	0.0156852	0.103954	1	0.373212
H4K20me1	1	1	-684.091	1	-504.298	-250.568	-42.7782	-665.654	2.62707e-28	1.48442e-27	9.80869e-25	2.58387e-21	3.01672e-28	2.85552e-26	6.22331e-27	3.41714e-26	4.56727e-15	1.79536e-12	1.18196e-08	3.82737e-14
H3K9me1	1	-600.877	-391.822	1	1	1	1	1	1.32423e-05	2.50286e-06	0.000210051	0.0007459	2.02614e-07	5.53276e-06	8.8554e-06	1.2325e-05	1.83326e-05	0.00203238	0.144367	0.00483113
H3K9me3	1	1	1	1	-26.2264	-20.2743	-18.9365	-91.467	-201.077	-405.753	1	1	-282.373	-376.861	-434.748	-384.446	0.239407	1	1	1
H3K4me1	0.000932503	0.0189512	0.0226287	0.000201062	1	1	1	0.280354	1.34665e-08	1.71919e-09	2.88044e-08	1.37131e-06	1.18146e-11	1.56708e-13	4.46407e-14	2.82065e-11	4.29824e-05	0.00395229	0.641157	0.00181727
H3K4me2	1	1	1	1	-0.00084048	-0.000154551	-0.00090397	-0.0854054	5.11171e-06	8.61073e-06	7.17078e-05	0.000188639	3.11974e-06	1.17664e-05	7.96182e-06	8.26201e-05	0.0149737	0.0318722	0.412464	0.0798555
H3K4me3	1	-670.093	-663.756	1	-8.39056e-05	-3.47809e-07	-4.80235e-07	-0.000607418	0.0353572	0.0873715	0.0330101	0.0708566	4.789e-05	0.00115872	0.00356513	0.0168778	1	1	1	1
H3K9ac	-662.94	-360.35	-440.088	1	-118.148	-88.5591	-7.19129	-108.417	4.13764e-06	2.13984e-05	0.000126376	0.00165075	0.000305076	5.74281e-05	1.42505e-06	1.28968e-05	1	1	1	1
H3K27ac	1	1	1	1	1	1	-649.923	1	0.000667889	0.0013511	0.00374948	0.00419316	0.0475559	0.0651208	0.108405	0.254091	-513.291	-298.901	-105.151	-366.011
H2BK120ac	1	1	1	1	1	-657.591	-548.265	-687.608	1	1	1	1	1	1	1	1	-312.201	-128.796	-96.3923	-421.306
H2BK20ac	1	1	1	1	1	1	1	1	1	1	1	1	1	1	1	1	-328.372	-68.843	-10.7156	-181.856
H2BK12ac	1	1	1	1	1	1	1	1	1	1	1	1	1	1	-618.494	-545.192	-188.468	-33.707	-2.30402	-35.0935
H3K14ac	0.127826	1	1	0.360676	1	1	1	1	1	1	1	1	1	-668.226	-616.234	-463.07	-109.862	-2.75242	-7.59288	-52.2913
H3K23ac	1	1	1	1	1	1	1	1	0.804167	0.736676	0.295169	0.992961	1	1	1	1	-155.067	-84.5063	-3.06884	-56.9559
H4K8ac	1	-460.592	-415.062	1	1	1	1	1	1	1	1	1	1	1	1	1	-336.133	-110.115	-7.62267	-162.777
H3K18ac	1	1	1	1	-590.972	-354.486	-456.616	-608.053	1	1	1	1	1	1	1	1	1	1	-427.83	-392.589
H4K5ac	1	1	1	1	1	1	-630.956	1	0.554202	0.46894	0.511501	1	1	0.863233	0.342371	1	1	1	1	1
H4K91ac	1	-599.65	-414.113	-653.183	-556.164	-292.512	-208.728	-227.717	0.499376	0.124688	0.854341	1	1	1	1	1	1	1	1	1
H2AK5ac	1	1	1	1	-518.253	-237.146	-404.823	1	0.935463	0.341739	0.133482	0.459567	1	1	1	1	1	1	-463.491	1
H3K4ac	1	1	1	1	1	-583.434	-673.613	1	1	1	1	1	1	1	1	1	1	1	1	1
Ctcf	1	1	1	-533.831	1	1	1	1	1	1	1	1	1	1	-685.851	-131.374	1	1	-129.266	-459.926
Egr1	0	0	0	0	-5.20687e-05	-8.05424e-08	0	-1.6998e-09	0.00146199	2.50837e-06	5.13048e-07	3.05709e-06	4.17337e-05	5.90664e-06	3.86992e-05	0.00871954	1.88711e-34	1.60492e-25	2.26898e-18	1.32715e-26
Gabp	0	0	0	0	-6.63532e-07	-1.13509e-11	0	-5.74086e-05	1.46874e-06	4.59922e-07	4.64904e-06	6.84207e-05	8.17138e-06	1.15769e-06	4.44528e-07	2.15262e-05	1.42246e-31	8.98176e-21	4.63683e-12	3.97169e-22
Nrsf	0	0	0	0	-0.962075	-0.0123941	-0.000269758	-0.00327243	0.814343	0.0561505	0.0154328	0.231189	0.00149405	0.00197536	0.00416973	0.072907	3.40413e-29	2.66856e-19	2.3351e-12	1.97852e-22
P300	-77.817	-5.0819	-1.57569	-338.5	-403.956	-128.908	-78.7507	-595.826	1	0.248964	0.0389107	0.918647	0.118469	0.127553	0.0158386	0.0376285	0.754347	1	-57.7734	1
Pu1	-10.9912	-2.19475	-0.0272106	-0.762923	1	1	1	-688.747	0.42878	0.524235	1	1	1	0.58332	0.130322	1	1	1	1	1
Srf	0	0	0	0	-4.74688e-06	-1.69003e-10	-1.41886e-12	-1.38217e-05	8.93043e-09	7.54618e-11	7.8368e-10	1.45127e-06	1.68674e-06	2.36633e-06	1.65115e-05	0.00211382	1.39296e-42	3.46378e-30	1.46522e-19	1.49798e-31
Sin3A	-1.21496e-08	0	0	0	-0.0134991	-5.73394e-06	-2.35239e-07	-0.000729378	5.40763e-05	3.89744e-06	1.55708e-05	0.000137744	1.35315e-05	1.61371e-05	1.44843e-06	0.000296871	2.03715e-20	7.85916e-13	6.42071e-05	3.30102e-13
Taf1	-0.430393	-0.0132559	-0.00062234	-0.151517	-113.382	-11.8937	-7.0985	-151.284	6.25112e-05	0.000109773	0.000562697	0.00234635	0.251383	0.0479254	0.0439055	0.268332	1.75628e-08	0.0104891	0.454539	7.06315e-05
Usf1	-0.57259	-7.83418e-09	0	0	-176.028	-85.0881	-0.0465727	-1.2084	1	0.0673205	0.0394675	0.0239813	0.000323571	0.000105128	5.04276e-05	0.00168075	1.86662e-14	3.85858e-09	0.00316048	9.39661e-09
Pol2	0	0	0	0	0	0	-8.51319e-12	-2.29941e-07	3.90207e-13	8.20888e-14	1.69107e-13	3.28321e-12	1.401e-08	2.99969e-08	2.58336e-08	2.20536e-07	1.54765e-24	1.10345e-22	1.98363e-16	3.60161e-21
