# Supplementary material for: Epigenetic features are significantly associated with alternative splicing
Source: BMC Genomics. 2012 Mar 29;13:123. doi: 10.1186/1471-2164-13-123 (PMC3362759; doi:10.1186/1471-2164-13-123)
Supplement: Additional file 4 — Available data of cell lines for all epigenetic feature and the used file name of the download file in ENCODE and Roadmap Epigenomics. [file 1471-2164-13-123-S4.XLS]

## Sheet: Available Data
	CD4+	GM12878	H1 hESC	Hep G2	IMR90	K562
CTCF	2617956	18253369	27762937	16669543	Not available	21854685
EGR1	Not available	21068334	Not available	Not available	Not available	21809724
GABP	Not available	23721241	Not available	7950801	Not available	20785863
H2AK5ac	3399826	Not available	Not available	Not available	19283036	Not available
H2BK120ac	3279781	Not available	Not available	Not available	25257309	Not available
H2BK12ac	3514780	Not available	Not available	Not available	13662134	Not available
H2BK20ac	3928221	Not available	Not available	Not available	25435521	Not available
H3K14ac	3754632	Not available	Not available	Not available	31368366	Not available
H3K18ac	4045361	Not available	Not available	Not available	10098340	Not available
H3K23ac	2510187	Not available	Not available	Not available	31409258	Not available
H3K27ac	3198062	17816222	Not available	14352955	14101422	22154410
H3K27me3	8631912	22883559	19170038	Not available	22941734	22531561
H3K36me3	12390426	25655409	28414423	21347800	20714153	25623141
H3K4ac	3437563	Not available	Not available	Not available	17014977	Not available
H3K4me1	9949873	24286432	28403549	Not available	25035690	30359721
H3K4me2	5238215	16044335	29962699	30604558	14995714	21859417
H3K4me3	13588333	17738431	20676994	18932281	8447044	23688220
H3K79me1	4978850	Not available	Not available	Not available	29233393	Not available
H3K79me2	4447152	Not available	Not available	Not available	29538300	Not available
H3K9ac	3726398	19118108	30519374	24715956	11700068	29502954
H3K9me1	8841143	Not available	Not available	Not available	Not available	28749051
H3K9me3	5940923	Not available	Not available	Not available	21136574	Not available
H4K20me1	9717225	22343263	34143287	26865030	33056311	31626771
H4K5ac	4019472	Not available	Not available	Not available	14321358	Not available
H4K8ac	4175462	Not available	Not available	Not available	14493815	Not available
H4K91ac	3015871	Not available	Not available	Not available	10000061	Not available
NRSF	Not available	22122526	Not available	23058585	Not available	34666759
P300	Not available	35330329	Not available	32042919	Not available	Not available
RNA Pol2	3747342	21886605	Not available	24113784	Not available	18765829
PU.1	Not available	20079055	Not available	Not available	Not available	12831420
SIN3A	Not available	24569003	Not available	21940153	Not available	21146929
SRF	Not available	22479002	Not available	16572222	Not available	23087708
TAF1	Not available	28497052	Not available	6341842	Not available	48564519
USF1	Not available	22236103	Not available	24867162	Not available	16951280
Nucleosome	120500254	Not available	Not available	Not available	Not available	Not available

## Sheet: Data Source
Raw Data Filename from ENCODE project download from UCSC
wgEncodeBroadChipSeqAlignmentsRep1Gm12878CtcfV2.tagAlign
wgEncodeBroadChipSeqAlignmentsRep1Gm12878H3k27acV2.tagAlign
wgEncodeBroadChipSeqAlignmentsRep1Gm12878H3k27me3V2.tagAlign
wgEncodeBroadChipSeqAlignmentsRep1Gm12878H3k36me3V2.tagAlign
wgEncodeBroadChipSeqAlignmentsRep1Gm12878H3k4me1V2.tagAlign
wgEncodeBroadChipSeqAlignmentsRep1Gm12878H3k4me2V2.tagAlign
wgEncodeBroadChipSeqAlignmentsRep1Gm12878H3k4me3V2.tagAlign
wgEncodeBroadChipSeqAlignmentsRep1Gm12878H3k9acV2.tagAlign
wgEncodeBroadChipSeqAlignmentsRep1Gm12878H4k20me1V2.tagAlign
wgEncodeBroadChipSeqAlignmentsRep1H1hescCtcf.tagAlign
wgEncodeBroadChipSeqAlignmentsRep1H1hescH3k27me3.tagAlign
wgEncodeBroadChipSeqAlignmentsRep1H1hescH3k36me3.tagAlign
wgEncodeBroadChipSeqAlignmentsRep1H1hescH3k4me1.tagAlign
wgEncodeBroadChipSeqAlignmentsRep1H1hescH3k4me2.tagAlign
wgEncodeBroadChipSeqAlignmentsRep1H1hescH3k4me3.tagAlign
wgEncodeBroadChipSeqAlignmentsRep1H1hescH3k9ac.tagAlign
wgEncodeBroadChipSeqAlignmentsRep1H1hescH4k20me1.tagAlign
wgEncodeBroadChipSeqAlignmentsRep1K562CtcfV2.tagAlign
wgEncodeBroadChipSeqAlignmentsRep1K562H3k27acV2.tagAlign
wgEncodeBroadChipSeqAlignmentsRep1K562H3k27me3V2.tagAlign
wgEncodeBroadChipSeqAlignmentsRep1K562H3k36me3V2.tagAlign
wgEncodeBroadChipSeqAlignmentsRep1K562H3k4me1V2.tagAlign
wgEncodeBroadChipSeqAlignmentsRep1K562H3k4me2V2.tagAlign
wgEncodeBroadChipSeqAlignmentsRep1K562H3k4me3V2.tagAlign
wgEncodeBroadChipSeqAlignmentsRep1K562H3k9acV2.tagAlign
wgEncodeBroadChipSeqAlignmentsRep1K562H3k9me1V2.tagAlign
wgEncodeBroadChipSeqAlignmentsRep1K562H4k20me1V2.tagAlign
wgEncodeBroadChipSeqAlignmentsRep2Gm12878CtcfV2.tagAlign
wgEncodeBroadChipSeqAlignmentsRep2Gm12878H3k27acV2.tagAlign
wgEncodeBroadChipSeqAlignmentsRep2Gm12878H3k27me3V2.tagAlign
wgEncodeBroadChipSeqAlignmentsRep2Gm12878H3k36me3V2.tagAlign
wgEncodeBroadChipSeqAlignmentsRep2Gm12878H3k4me1V2.tagAlign
wgEncodeBroadChipSeqAlignmentsRep2Gm12878H3k4me2V2.tagAlign
wgEncodeBroadChipSeqAlignmentsRep2Gm12878H3k4me3V2.tagAlign
wgEncodeBroadChipSeqAlignmentsRep2Gm12878H3k9acV2.tagAlign
wgEncodeBroadChipSeqAlignmentsRep2Gm12878H4k20me1V2.tagAlign
wgEncodeBroadChipSeqAlignmentsRep2H1hescCtcf.tagAlign
wgEncodeBroadChipSeqAlignmentsRep2H1hescH3k27me3.tagAlign
wgEncodeBroadChipSeqAlignmentsRep2H1hescH3k36me3.tagAlign
wgEncodeBroadChipSeqAlignmentsRep2H1hescH3k4me1.tagAlign
wgEncodeBroadChipSeqAlignmentsRep2H1hescH3k4me2.tagAlign
wgEncodeBroadChipSeqAlignmentsRep2H1hescH3k4me3.tagAlign
wgEncodeBroadChipSeqAlignmentsRep2H1hescH3k9ac.tagAlign
wgEncodeBroadChipSeqAlignmentsRep2H1hescH4k20me1.tagAlign
wgEncodeBroadChipSeqAlignmentsRep2K562CtcfV2.tagAlign
wgEncodeBroadChipSeqAlignmentsRep2K562H3k27acV2.tagAlign
wgEncodeBroadChipSeqAlignmentsRep2K562H3k27me3V2.tagAlign
wgEncodeBroadChipSeqAlignmentsRep2K562H3k36me3V2.tagAlign
wgEncodeBroadChipSeqAlignmentsRep2K562H3k4me1V2.tagAlign
wgEncodeBroadChipSeqAlignmentsRep2K562H3k4me2V2.tagAlign
wgEncodeBroadChipSeqAlignmentsRep2K562H3k4me3V2.tagAlign
wgEncodeBroadChipSeqAlignmentsRep2K562H3k9acV2.tagAlign
wgEncodeBroadChipSeqAlignmentsRep2K562H3k9me1V2.tagAlign
wgEncodeBroadChipSeqAlignmentsRep2K562H4k20me1V2.tagAlign
wgEncodeHudsonalphaChipSeqAlignmentsRep1Gm12878Egr1.tagAlign
wgEncodeHudsonalphaChipSeqAlignmentsRep1Gm12878Gabp.tagAlign
wgEncodeHudsonalphaChipSeqAlignmentsRep1Gm12878Nrsf.tagAlign
wgEncodeHudsonalphaChipSeqAlignmentsRep1Gm12878Pol2.tagAlign
wgEncodeHudsonalphaChipSeqAlignmentsRep1Gm12878Pu1.tagAlign
wgEncodeHudsonalphaChipSeqAlignmentsRep1Gm12878Sin3ak20.tagAlign
wgEncodeHudsonalphaChipSeqAlignmentsRep1Gm12878Srf.tagAlign
wgEncodeHudsonalphaChipSeqAlignmentsRep1Gm12878Taf1.tagAlign
wgEncodeHudsonalphaChipSeqAlignmentsRep1Gm12878Usf1.tagAlign
wgEncodeHudsonalphaChipSeqAlignmentsRep1K562Egr1.tagAlign
wgEncodeHudsonalphaChipSeqAlignmentsRep1K562Gabp.tagAlign
wgEncodeHudsonalphaChipSeqAlignmentsRep1K562Hey1.tagAlign
wgEncodeHudsonalphaChipSeqAlignmentsRep1K562Nrsf.tagAlign
wgEncodeHudsonalphaChipSeqAlignmentsRep1K562Pol2.tagAlign
wgEncodeHudsonalphaChipSeqAlignmentsRep1K562Pu1.tagAlign
wgEncodeHudsonalphaChipSeqAlignmentsRep1K562Sin3ak20.tagAlign
wgEncodeHudsonalphaChipSeqAlignmentsRep1K562Srf.tagAlign
wgEncodeHudsonalphaChipSeqAlignmentsRep1K562Taf1.tagAlign
wgEncodeHudsonalphaChipSeqAlignmentsRep1K562Usf1.tagAlign
wgEncodeHudsonalphaChipSeqAlignmentsRep2Gm12878Egr1.tagAlign
wgEncodeHudsonalphaChipSeqAlignmentsRep2Gm12878Gabp.tagAlign
wgEncodeHudsonalphaChipSeqAlignmentsRep2Gm12878Nrsf.tagAlign
wgEncodeHudsonalphaChipSeqAlignmentsRep2Gm12878Pol2.tagAlign
wgEncodeHudsonalphaChipSeqAlignmentsRep2Gm12878Pu1.tagAlign
wgEncodeHudsonalphaChipSeqAlignmentsRep2Gm12878Sin3ak20.tagAlign
wgEncodeHudsonalphaChipSeqAlignmentsRep2Gm12878Srf.tagAlign
wgEncodeHudsonalphaChipSeqAlignmentsRep2Gm12878Taf1.tagAlign
wgEncodeHudsonalphaChipSeqAlignmentsRep2Gm12878Usf1.tagAlign
wgEncodeHudsonalphaChipSeqAlignmentsRep2K562Egr1.tagAlign
wgEncodeHudsonalphaChipSeqAlignmentsRep2K562Gabp.tagAlign
wgEncodeHudsonalphaChipSeqAlignmentsRep2K562Hey1.tagAlign
wgEncodeHudsonalphaChipSeqAlignmentsRep2K562Nrsf.tagAlign
wgEncodeHudsonalphaChipSeqAlignmentsRep2K562Pol2.tagAlign
wgEncodeHudsonalphaChipSeqAlignmentsRep2K562Pu1.tagAlign
wgEncodeHudsonalphaChipSeqAlignmentsRep2K562Sin3ak20.tagAlign
wgEncodeHudsonalphaChipSeqAlignmentsRep2K562Srf.tagAlign
wgEncodeHudsonalphaChipSeqAlignmentsRep2K562Taf1.tagAlign
wgEncodeHudsonalphaChipSeqAlignmentsRep2K562Usf1.tagAlign
wgEncodeBroadChipSeqAlignmentsRep1Hepg2Ctcf.tagAlign
wgEncodeBroadChipSeqAlignmentsRep1Hepg2H3k27ac.tagAlign
wgEncodeBroadChipSeqAlignmentsRep1Hepg2H3k36me3.tagAlign
wgEncodeBroadChipSeqAlignmentsRep1Hepg2H3k4me2.tagAlign
wgEncodeBroadChipSeqAlignmentsRep1Hepg2H3k4me3.tagAlign
wgEncodeBroadChipSeqAlignmentsRep1Hepg2H3k9ac.tagAlign
wgEncodeBroadChipSeqAlignmentsRep1Hepg2H4k20me1.tagAlign
wgEncodeBroadChipSeqAlignmentsRep1K562Pol2bV2.tagAlign
wgEncodeBroadChipSeqAlignmentsRep2Hepg2Ctcf.tagAlign
wgEncodeBroadChipSeqAlignmentsRep2Hepg2H3k27ac.tagAlign
wgEncodeBroadChipSeqAlignmentsRep2Hepg2H3k36me3.tagAlign
wgEncodeBroadChipSeqAlignmentsRep2Hepg2H3k4me2.tagAlign
wgEncodeBroadChipSeqAlignmentsRep2Hepg2H3k4me3.tagAlign
wgEncodeBroadChipSeqAlignmentsRep2Hepg2H3k9ac.tagAlign
wgEncodeBroadChipSeqAlignmentsRep2Hepg2H4k20me1.tagAlign
wgEncodeBroadChipSeqAlignmentsRep2K562Pol2bV2.tagAlign
wgEncodeHudsonalphaChipSeqAlignmentsRep1Gm12878Batf.tagAlign
wgEncodeHudsonalphaChipSeqAlignmentsRep1Gm12878Bcl11a.tagAlign
wgEncodeHudsonalphaChipSeqAlignmentsRep1Gm12878Ebf.tagAlign
wgEncodeHudsonalphaChipSeqAlignmentsRep1Gm12878Irf4.tagAlign
wgEncodeHudsonalphaChipSeqAlignmentsRep1Gm12878Oct2.tagAlign
wgEncodeHudsonalphaChipSeqAlignmentsRep1Gm12878P300.tagAlign
wgEncodeHudsonalphaChipSeqAlignmentsRep1Gm12878Pax5c20.tagAlign
wgEncodeHudsonalphaChipSeqAlignmentsRep1Gm12878Pax5n19.tagAlign
wgEncodeHudsonalphaChipSeqAlignmentsRep1Gm12878Pbx3.tagAlign
wgEncodeHudsonalphaChipSeqAlignmentsRep1Gm12878Tafii.tagAlign
wgEncodeHudsonalphaChipSeqAlignmentsRep1Gm12878Tcf12.tagAlign
wgEncodeHudsonalphaChipSeqAlignmentsRep1Gm12878Zbtb33.tagAlign
wgEncodeHudsonalphaChipSeqAlignmentsRep1Hepg2Gabp.tagAlign
wgEncodeHudsonalphaChipSeqAlignmentsRep1Hepg2Jund.tagAlign
wgEncodeHudsonalphaChipSeqAlignmentsRep1Hepg2Nrsf.tagAlign
wgEncodeHudsonalphaChipSeqAlignmentsRep1Hepg2P300.tagAlign
wgEncodeHudsonalphaChipSeqAlignmentsRep1Hepg2Pol2.tagAlign
wgEncodeHudsonalphaChipSeqAlignmentsRep1Hepg2Sin3ak20.tagAlign
wgEncodeHudsonalphaChipSeqAlignmentsRep1Hepg2Srf.tagAlign
wgEncodeHudsonalphaChipSeqAlignmentsRep1Hepg2Taf1.tagAlign
wgEncodeHudsonalphaChipSeqAlignmentsRep1Hepg2Usf1.tagAlign
wgEncodeHudsonalphaChipSeqAlignmentsRep1K562Pol24h8.tagAlign
wgEncodeHudsonalphaChipSeqAlignmentsRep1K562Six5.tagAlign
wgEncodeHudsonalphaChipSeqAlignmentsRep2Gm12878Batf.tagAlign
wgEncodeHudsonalphaChipSeqAlignmentsRep2Gm12878Bcl11a.tagAlign
wgEncodeHudsonalphaChipSeqAlignmentsRep2Gm12878Ebf.tagAlign
wgEncodeHudsonalphaChipSeqAlignmentsRep2Gm12878Irf4.tagAlign
wgEncodeHudsonalphaChipSeqAlignmentsRep2Gm12878Oct2.tagAlign
wgEncodeHudsonalphaChipSeqAlignmentsRep2Gm12878P300.tagAlign
wgEncodeHudsonalphaChipSeqAlignmentsRep2Gm12878Pax5c20.tagAlign
wgEncodeHudsonalphaChipSeqAlignmentsRep2Gm12878Pax5n19.tagAlign
wgEncodeHudsonalphaChipSeqAlignmentsRep2Gm12878Pbx3.tagAlign
wgEncodeHudsonalphaChipSeqAlignmentsRep2Gm12878Tcf12.tagAlign
wgEncodeHudsonalphaChipSeqAlignmentsRep2Gm12878Zbtb33.tagAlign
wgEncodeHudsonalphaChipSeqAlignmentsRep2Hepg2Gabp.tagAlign
wgEncodeHudsonalphaChipSeqAlignmentsRep2Hepg2Jund.tagAlign
wgEncodeHudsonalphaChipSeqAlignmentsRep2Hepg2Nrsf.tagAlign
wgEncodeHudsonalphaChipSeqAlignmentsRep2Hepg2P300.tagAlign
wgEncodeHudsonalphaChipSeqAlignmentsRep2Hepg2Pol2.tagAlign
wgEncodeHudsonalphaChipSeqAlignmentsRep2Hepg2Sin3ak20.tagAlign
wgEncodeHudsonalphaChipSeqAlignmentsRep2Hepg2Taf1.tagAlign
wgEncodeHudsonalphaChipSeqAlignmentsRep2Hepg2Usf1.tagAlign
wgEncodeHudsonalphaChipSeqAlignmentsRep2K562Pol24h8.tagAlign
wgEncodeHudsonalphaChipSeqAlignmentsRep2K562Six5.tagAlign
Raw Data Filename from Epigenomic Roadmap
UCSD.IMR90.H2AK5ac.YL20.bed
UCSD.IMR90.H2BK120ac.SK15.bed
UCSD.IMR90.H2BK12ac.YL138.bed
UCSD.IMR90.H2BK15ac.SK42.bed
UCSD.IMR90.H2BK20ac.SK14.bed
UCSD.IMR90.H3K14ac.SK17.bed
UCSD.IMR90.H3K18ac.LL230.bed
UCSD.IMR90.H3K23ac.SK18.bed
UCSD.IMR90.H3K27ac.LL231.bed
UCSD.IMR90.H3K27me3.LL223.bed
UCSD.IMR90.H3K36me3.LL225.bed
UCSD.IMR90.H3K4ac.LL239.bed
UCSD.IMR90.H3K4me1.LL222.bed
UCSD.IMR90.H3K4me2.LL232.bed
UCSD.IMR90.H3K4me3.LL221.bed
UCSD.IMR90.H3K56ac.YL05.bed
UCSD.IMR90.H3K79me1.SK11.bed
UCSD.IMR90.H3K79me2.LL238.bed
UCSD.IMR90.H3K9ac.LL233.bed
UCSD.IMR90.H3K9me3.LL224.bed
UCSD.IMR90.H4K20me1.YL21.bed
UCSD.IMR90.H4K5ac.LL234.bed
UCSD.IMR90.H4K8ac.SK45.bed
UCSD.IMR90.H4K91ac.SK49.bed
