# Supplementary material for: Epigenetic features are significantly associated with alternative splicing
Source: BMC Genomics. 2012 Mar 29;13:123. doi: 10.1186/1471-2164-13-123 (PMC3362759; doi:10.1186/1471-2164-13-123)
Supplement: Additional file 14 — Statistic test of the difference between the fourth exon and third exon, for each ASE(CNE) and each feature. [file 1471-2164-13-123-S14.XLS]

## Sheet: 1
15.1.The number of AS event at different exon position
	IR	A3SS	A5SS	CNE	ES	ME
exon2	0	129	93	5303	5*	35
exon3	1	174	162	6690	194	67
exon4	6	187	141	6899	295	84
* the number of 2nd ES exon is small is because, in our definition, the recognition of ES event includes the recognition of the donor site of the previous exon, which should not be within 2000bp to TSS, thus excluding most 2nd ES exons in our analysis.
The determination of the position of exon is according to the TSS of Ensembl Gene, not Ensembl transcript. In this way, the multi-TSS gene are mostly excluded in the exon-position analysis, because all exon that is within 2000bp of any Ensembl Transcript TSS are excluded in all analysis of this paper.

## Sheet: 2
15.2 Statistic test of the difference between the fourth exon and third exon, for each ASE(CNE) and each feature
cell line	statistic region related to splice site	feature	AS_acceptor/donor_posix	the ration of "fourth exon"/"third exon" for each feature	unjusted p-value
GM12878	-100_0	SRF	A3SSe_d_o_acne	0.90038	0.010006
GM12878	-100_0	SRF	CNE_a_o	0.917365	0.0065948
GM12878	-100_0	SIN3AK20	ES_d_o	0.905889	0.039486
GM12878	-100_0	H3K36ME3	CNE_a_o	1.43781	0.00028444
GM12878	-100_0	H3K36ME3	CNE_d_o	1.37218	0.025154
GM12878	-100_0	H3K4ME1	CNE_a_o	0.960304	0.02562
GM12878	-100_0	H3K4ME1	CNE_d_o	0.844971	0.00264
GM12878	-100_0	H3K4ME2	CNE_a_o	0.904605	0.00018
GM12878	-100_0	H3K4ME2	CNE_d_o	0.790207	4e-05
GM12878	-100_0	H3K9AC	CNE_a_o	0.641176	0.00844
GM12878	-100_0	H3K9AC	CNE_d_o	0.554196	0.04114
GM12878	0_100	SRF	A3SSe_a_o	0.920514	0.0030028
GM12878	0_100	SRF	CNE_d_o	0.918436	0.023376
GM12878	0_100	H3K36ME3	CNE_a_o	1.36982	0.0062254
GM12878	0_100	H3K4ME1	CNE_a_o	0.852373	0.00608
GM12878	0_100	H3K4ME1	CNE_d_o	0.90674	0.01262
GM12878	0_100	H3K4ME2	CNE_a_o	0.804117	0.0001
GM12878	0_100	H3K4ME2	CNE_d_o	0.835195	0.00052
GM12878	0_100	H3K9AC	CNE_a_o	0.565371	0.01312
K562	-100_0	EGR1	A5SSe_d_o	0.562025	0.049896
K562	-100_0	H4K20ME1	A3SSe_d_o_acne	0.841185	0.0472
K562	-100_0	H3K4ME1	CNE_a_o	0.971221	0.00022
K562	-100_0	H3K4ME1	CNE_d_o	0.890985	0.00146
K562	-100_0	H3K9AC	CNE_a_o	0.759003	0.02536
K562	-100_0	H3K9AC	CNE_d_o	0.66509	0.04658
K562	0_100	SRF	A3SSe_a_o	0.741333	0.047452
K562	0_100	SRF	A3SSe_d_o_acne	0.762581	0.046316
K562	0_100	SRF	CNE_d_o	0.764535	0.027798
K562	0_100	H3K36ME3	ES_d_o	1.65881	0.037448
K562	0_100	H4K20ME1	ES_d_o	0.953179	0.02541
K562	0_100	H3K4ME1	CNE_a_o	0.910371	0.00044
K562	0_100	H3K4ME1	CNE_d_o	0.90517	0.03394
K562	0_100	H3K9AC	CNE_d_o	0.693892	0.03094

## Sheet: 3
15.3 Statistic test of the difference between AS and CNE, for each feature, in the third exon or fourth exon
Exon postion	cell line	statistic region related to splice site	feature	AS_acceptor/donor_posix	the ration of AS/CNE for each feature	unjusted p-value
3	GM12878	-100_0	SRF	ES_a_o	0.841801	0.0208
3	GM12878	-100_0	SRF	ES_d_o	0.858306	0.03126
3	GM12878	0_100	SRF	ES_a_o	0.860135	0.03408
3	GM12878	-100_0	SIN3AK20	ES_d_o	0.825468	0.03696
3	GM12878	0_100	SIN3AK20	ES_a_o	0.801737	0.02344
3	GM12878	0_100	SIN3AK20	ES_d_o	0.851806	0.04354
3	GM12878	0_100	SIN3AK20	A5SSe_d_o	1.22361	0.0088708
3	GM12878	-100_0	H3K36ME3	A5SSe_a_o_pcne	1.19542	0.0058176
3	GM12878	-100_0	H3K36ME3	A5SSe_d_o	1.24446	0.00075052
3	GM12878	0_100	H3K36ME3	A5SSe_a_o_pcne	1.20611	0.003726
3	GM12878	0_100	H3K36ME3	A5SSe_d_o	1.2004	0.0058804
3	GM12878	-100_0	H4K20ME1	A5SSe_a_o_pcne	1.21569	0.00069062
3	GM12878	-100_0	H4K20ME1	A5SSe_d_o	1.1958	0.00141728
3	GM12878	0_100	H4K20ME1	A5SSe_a_o_pcne	1.1938	0.0017513
3	GM12878	0_100	H4K20ME1	A5SSe_d_o	1.13314	0.029834
3	GM12878	-100_0	H3K4ME1	A3SSe_a_o	1.22978	0.04312
3	GM12878	-100_0	H3K4ME1	A3SSe_d_o_acne	1.26451	0.019448
3	GM12878	0_100	H3K4ME1	A3SSe_a_o	1.32693	0.0048882
3	GM12878	0_100	H3K4ME1	A3SSe_d_o_acne	1.2805	0.0168764
3	GM12878	-100_0	H3K4ME2	ES_a_o	0.703386	0.0313
3	GM12878	-100_0	H3K4ME2	A5SSe_a_o_pcne	1.36812	0.0176928
3	GM12878	-100_0	H3K4ME2	ES_d_o	0.703555	0.02888
3	GM12878	0_100	H3K4ME2	ES_a_o	0.700111	0.03092
3	GM12878	0_100	H3K4ME2	A5SSe_a_o_pcne	1.29792	0.046168
3	GM12878	0_100	H3K4ME2	A5SSe_d_o	1.30834	0.046554
3	GM12878	-100_0	H3K9AC	A3SSe_a_o	1.34581	0.0148226
3	GM12878	-100_0	H3K9AC	A5SSe_a_o_pcne	1.31239	0.038826
3	GM12878	-100_0	H3K9AC	A3SSe_d_o_acne	1.32184	0.0154022
3	GM12878	-100_0	H3K9AC	A5SSe_d_o	1.31284	0.026318
3	GM12878	0_100	H3K9AC	A3SSe_a_o	1.29918	0.036794
3	GM12878	0_100	H3K9AC	A3SSe_d_o_acne	1.47633	0.00049328
3	GM12878	0_100	H3K9AC	A5SSe_d_o	1.38639	0.0076254
4	GM12878	-100_0	EGR1	A3SSe_a_o	1.15074	0.024734
4	GM12878	-100_0	EGR1	A5SSe_a_o_pcne	1.18896	0.017271
4	GM12878	-100_0	GABP	A3SSe_a_o	1.14574	0.02155
4	GM12878	0_100	GABP	ES_a_o	0.8997	0.0364
4	GM12878	-100_0	SRF	ES_d_o	0.876041	0.02366
4	GM12878	-100_0	SRF	A3SSe_d_o_acne	1.16504	0.015385
4	GM12878	0_100	SRF	ES_a_o	0.882649	0.02954
4	GM12878	0_100	SRF	A3SSe_a_o	1.1405	0.0388
4	GM12878	0_100	SIN3AK20	A3SSe_d_o_acne	1.13906	0.04483
4	GM12878	-100_0	H3K36ME3	ES_a_o	1.15732	0.0029664
4	GM12878	-100_0	H3K36ME3	A5SSe_a_o_pcne	1.20466	0.0083526
4	GM12878	-100_0	H3K36ME3	ES_d_o	1.14895	0.004663
4	GM12878	-100_0	H3K36ME3	A3SSe_d_o_acne	1.16307	0.013152
4	GM12878	-100_0	H3K36ME3	A5SSe_d_o	1.21872	0.0041294
4	GM12878	0_100	H3K36ME3	ES_a_o	1.13149	0.012227
4	GM12878	0_100	H3K36ME3	A5SSe_a_o_pcne	1.21679	0.0046184
4	GM12878	0_100	H3K36ME3	ES_d_o	1.15052	0.0040098
4	GM12878	0_100	H3K36ME3	A3SSe_d_o_acne	1.17035	0.0096602
4	GM12878	0_100	H3K36ME3	A5SSe_d_o	1.15875	0.036124
4	GM12878	-100_0	POL2	A3SSe_d_o_acne	1.32891	0.044248
4	GM12878	0_100	POL2	A3SSe_a_o	1.33566	0.039744
4	GM12878	-100_0	H4K20ME1	A5SSe_a_o_pcne	1.16661	0.0085474
4	GM12878	-100_0	H4K20ME1	A5SSe_d_o	1.16437	0.0074568
4	GM12878	0_100	H4K20ME1	A5SSe_a_o_pcne	1.16175	0.0079684
4	GM12878	0_100	H4K20ME1	A3SSe_d_o_acne	1.12333	0.026456
4	GM12878	0_100	H4K20ME1	A5SSe_d_o	1.1306	0.03696
4	GM12878	-100_0	H3K4ME1	A5SSe_d_o	1.2727	0.040586
4	GM12878	-100_0	H3K4ME2	A5SSe_a_o_pcne	1.44479	0.026918
4	GM12878	-100_0	H3K9AC	A3SSe_a_o	1.3069	0.027516
4	GM12878	-100_0	H3K9AC	A3SSe_d_o_acne	1.28182	0.04044
4	GM12878	0_100	H3K9AC	A3SSe_a_o	1.33955	0.0165804
4	GM12878	0_100	H3K9AC	A3SSe_d_o_acne	1.32324	0.0165756
3	K562	-100_0	EGR1	ES_a_o	0.817811	0.0447
3	K562	-100_0	GABP	ES_d_o	0.841389	0.023
3	K562	0_100	GABP	ES_a_o	0.848708	0.04588
3	K562	-100_0	SRF	ES_d_o	0.8301	0.02526
3	K562	0_100	SRF	ES_a_o	0.812174	0.01372
3	K562	0_100	SRF	ES_d_o	0.818987	0.0138
3	K562	0_100	SIN3AK20	A5SSe_d_o	1.19295	0.0176298
3	K562	-100_0	H3K36ME3	A5SSe_a_o_pcne	1.17316	0.038428
3	K562	-100_0	H3K36ME3	A5SSe_d_o	1.16832	0.0464
3	K562	0_100	H3K36ME3	A5SSe_d_o	1.19066	0.027472
3	K562	-100_0	H3K4ME1	A3SSe_a_o	1.33686	0.0121586
3	K562	0_100	H3K4ME1	A3SSe_a_o	1.27003	0.04675
3	K562	-100_0	H3K4ME2	A5SSe_a_o_pcne	1.47891	0.035964
3	K562	-100_0	H3K4ME2	A5SSe_d_o	1.46677	0.033882
3	K562	0_100	H3K4ME2	A5SSe_d_o	1.6104	0.0058082
3	K562	-100_0	H3K9AC	A5SSe_a_o_pcne	1.47368	0.0060478
3	K562	0_100	H3K9AC	A5SSe_a_o_pcne	1.40829	0.0137742
3	K562	0_100	H3K9AC	A5SSe_d_o	1.4134	0.0173388
4	K562	0_100	GABP	A3SSe_d_o_acne	1.17692	0.020716
4	K562	-100_0	SRF	A5SSe_a_o_pcne	1.22245	0.0140498
4	K562	-100_0	SRF	ES_d_o	0.873441	0.0449
4	K562	0_100	SRF	ES_a_o	0.87705	0.04536
4	K562	-100_0	H3K36ME3	ES_a_o	1.18172	0.0037122
4	K562	-100_0	H3K36ME3	A3SSe_a_o	1.1638	0.031354
4	K562	-100_0	H3K36ME3	A5SSe_a_o_pcne	1.28036	0.00181174
4	K562	-100_0	H3K36ME3	ES_d_o	1.13481	0.02894
4	K562	-100_0	H3K36ME3	A3SSe_d_o_acne	1.21019	0.0051194
4	K562	-100_0	H3K36ME3	A5SSe_d_o	1.22978	0.0085722
4	K562	0_100	H3K36ME3	ES_a_o	1.15706	0.0119934
4	K562	0_100	H3K36ME3	A3SSe_a_o	1.18347	0.0158376
4	K562	0_100	H3K36ME3	A5SSe_a_o_pcne	1.21903	0.0126976
4	K562	0_100	H3K36ME3	ES_d_o	1.13976	0.025204
4	K562	0_100	H3K36ME3	A3SSe_d_o_acne	1.20269	0.0075586
4	K562	0_100	H3K36ME3	A5SSe_d_o	1.20091	0.02378
4	K562	-100_0	POL2	A3SSe_d_o_acne	1.35409	0.02323
4	K562	0_100	POL2	A3SSe_d_o_acne	1.40894	0.008693
4	K562	-100_0	H4K20ME1	A3SSe_a_o	1.2322	7.2388e-05
4	K562	-100_0	H4K20ME1	A5SSe_a_o_pcne	1.25038	0.00023688
4	K562	-100_0	H4K20ME1	A3SSe_d_o_acne	1.23661	4.4692e-05
4	K562	-100_0	H4K20ME1	A5SSe_d_o	1.16838	0.0118876
4	K562	0_100	H4K20ME1	ES_a_o	1.10296	0.027782
4	K562	0_100	H4K20ME1	A3SSe_a_o	1.24501	2.506e-05
4	K562	0_100	H4K20ME1	A5SSe_a_o_pcne	1.18378	0.0058104
4	K562	0_100	H4K20ME1	ES_d_o	1.12247	0.0102982
4	K562	0_100	H4K20ME1	A3SSe_d_o_acne	1.18255	0.00169212
4	K562	-100_0	H3K4ME1	A3SSe_d_o_acne	1.2762	0.030898
4	K562	0_100	H3K4ME1	A3SSe_a_o	1.28907	0.024212

## Sheet: 4
15.4 The association of epigenetic features with alternative splicing at different positions of exons (3rd and 4th).
Features marked in black are those that are consistent with our result, while features in red are the ones that are not.
	A3SS	A5SS	ES
Exon 3/K562	H3K4me1	H3K36me3 H3K4me2, H3K9ac, SIN3A	EGR1, GABP, SRF.
Exon 4/K562	H3K36me3, POL2, H4K20me1, H3K4me1	SRF, GABP, H4K20me1, H3K4me1,	SRF, H4K20me1, H3K36me3
Exon 3/ GM12878	H3K4me1, H3K9ac	H3K36me3, H4K20me1, H3K4me2, H3K9ac, SIN3A	SRF, SIN3A, H3K4me2
Exon 4/ GM12878	EGR1, GABP, SRF, SIN3A, POL2, H3K36me3, H4K20me1, H3K9ac	EGR1, H3K36me3, H4K20me1, H3K4me1, H3K4me2	SRF, GABP H3K36me3
