# Supplementary material for: Epigenetic features are significantly associated with alternative splicing
Source: BMC Genomics. 2012 Mar 29;13:123. doi: 10.1186/1471-2164-13-123 (PMC3362759; doi:10.1186/1471-2164-13-123)
Supplement: Additional file 15 — Additional scripts for the recognitions of AS event. [file 1471-2164-13-123-S15.GZ]

Archive with 7 entries (5 files):
- as_rec_v1.0
- as_rec_v1.0/task
- as_rec_v1.0/task/1-auto.sh
- as_rec_v1.0/README
- as_rec_v1.0/as_rec_internal.pl
- as_rec_v1.0/exons_org.pst
- as_rec_v1.0/construct_annotation.pl
