# Supplementary material for: Epigenetic features are significantly associated with alternative splicing
Source: BMC Genomics. 2012 Mar 29;13:123. doi: 10.1186/1471-2164-13-123 (PMC3362759; doi:10.1186/1471-2164-13-123)
Supplement: Additional file 15 — Additional scripts for the recognitions of AS event. [file 1471-2164-13-123-S15.GZ › as_rec_v1.0/task/1-auto.sh]

perl construct_annotation.pl
perl as_rec_internal.pl
