# Supplementary material for: Epigenetic features are significantly associated with alternative splicing
Source: BMC Genomics. 2012 Mar 29;13:123. doi: 10.1186/1471-2164-13-123 (PMC3362759; doi:10.1186/1471-2164-13-123)
Supplement: Additional file 15 — Additional scripts for the recognitions of AS event. [file 1471-2164-13-123-S15.GZ › as_rec_v1.0/as_rec_internal.pl]

=h
# Descriptions   : used as template in this folder
# Author         : setupX
=cut
use Fatal qw(open close);
$in1="jid2tid_pro.map";
$in2="jid2pst.pst";
$out_jilist="internal_ji.list";
$out_type_map="type_ori.map";
$out_len="len";
mkdir $out_len;
open A,"$in2";
while (<A>){
	chomp;
	($chr,$pst,$strd,$jid)=split "\t";
	$jid2pst{$jid}=$pst;
	$jid2strd{$jid}=$strd;
}
close A;
open A,$in1;
while (<A>){
	chomp;
	@l=split "\t";
	($chr,$ji)=split /\./,@l[0];
	for $i (1..$#l){
		($trans,$jte,$jtt)=split "_",$l[$i];
		$jid_trans{"$chr.$ji"}{$trans}++;  
		$jid_transjte{"$chr.$ji"}{"$trans\_$jte"}++;  	
											#start end skipped middle
		$chr_ji_jtt{$chr}{$ji}{$jtt}++;      #INTERNAL
		$chr_ji2sn{$chr}{$ji}++;
	}
}
close A;
open O,">",$out_jilist;
for $chr (sort keys %chr_ji_jtt){
	for $ji (sort {$a<=>$b} keys %{$chr_ji_jtt{$chr}}){
		$jid="$chr.$ji";
		if($chr_ji2sn{$chr}{$ji} != $chr_ji_jtt{$chr}{$ji}{"INTERNAL"}){
			next;
		}
		print O "$jid\n";
		$itn_chr_ji{$chr}{$ji}++;
	}
}
close O;
open MAP,">",$out_type_map;


for $chr (sort keys %itn_chr_ji){
	@jis = sort {$a<=>$b} keys %{$itn_chr_ji{$chr}};

##########################################
#	two site recognization	
	$sn=2;	
IT2:
	for $jii ((1-$sn)..$#jis){
		undef %pts;
		undef %pt;
		undef @jid;
		undef @jido;
		if($jii>0){
			$ji_curr=$jis[$jii];
		}
		else{
			$ji_curr=$jis[0]+$jii;
		}
#	rec strd and get @jid
		$strd=$jid2strd{"$chr.$ji_curr"};
		if($strd eq "0"){
			next;
		}
		$jido[0]=$ji_curr;
		for $j (1..($sn-1)){
			$ji_currx=$ji_curr+$j;
			$strdx=$jid2strd{"$chr.$ji_currx"};
			if($strdx eq "0" || $strdx ne $strd 
				|| !$itn_chr_ji{$chr}{$ji_currx}){
				next IT2;
			}
			$jido[$j]=$ji_currx;
		}
		if($strd eq "-1"){
			@jido=sort {$b<=>$a} @jido;
		}
		@jid=map ("$chr.$_",@jido);
#	get rec code
		&rec;
#	type rec
		$ct=0;
		for (keys %pt){
			$ct++;
		}
		if($pt{2} && $ct==1){
			$pts{"CNE"}{"a_o"}{0}++;
			$pts{"CNE"}{"d_o"}{1}++;
		}
		if($pt{7} && $pt{5}){
			$pts{"IR"}{"d_i"}{0}++;
			$pts{"IR"}{"a_i"}{1}++;
		}
		$len=abs($jid2pst{$jid[0]}-$jid2pst{$jid[1]});
#	print
		for $pt (keys %pts){
			if(!defined $fout_len{$pt}){
				open $fout_len{$pt},">","$out_len/$pt.len";
			}
			print {$fout_len{$pt}} "$len\n";
			$rec_id++;
			for $ptc (keys %{$pts{$pt}}){
				for $pti (keys %{$pts{$pt}{$ptc}}){
					print MAP "$jid[$pti]\t$pt\_$ptc\t$len\t$rec_id\n";
				}
			}
		}
	}

###############################################
#	three site recognization	
	$sn=3;
IT3:	
	for $jii (($sn-1)..$#jis){
		undef %pts;
		undef %pt;
		undef @jid;
		undef @jido;
		if($jii>0){
			$ji_curr=$jis[$jii];
		}
		else{
			$ji_curr=$jis[0]+$jii;
		}
#	rec strd and get @jid
		$strd=$jid2strd{"$chr.$ji_curr"};
		if($strd eq "0"){
			next;
		}
		$jido[0]=$ji_curr;
		for $j (1..($sn-1)){
			$ji_currx=$ji_curr+$j;
			$strdx=$jid2strd{"$chr.$ji_currx"};
			if($strdx eq "0" || $strdx ne $strd 
				|| !$itn_chr_ji{$chr}{$ji_currx}){
				next IT3;
			}
			$jido[$j]=$ji_currx;
		}
		if($strd eq "-1"){
			@jido=sort {$b<=>$a} @jido;
		}
		@jid=map ("$chr.$_",@jido);
#	get rec code
		&rec;
#	type rec
		$ct=0;
		for (keys %pt){
			$ct++;
		}
		if($pt{4} && $pt{6}){
			$pts{"A5SSe"}{"a_o_pcne"}{0}++;
			$pts{"A5SSe"}{"d_i"}{1}++;
			$pts{"A5SSe"}{"d_o"}{2}++;
		}
		if($pt{2} && $pt{6}){
			$pts{"A3SSe"}{"a_o"}{0}++;
			$pts{"A3SSe"}{"a_i"}{1}++;
			$pts{"A3SSe"}{"d_o_acne"}{2}++;
		}
		$len1=abs($jid2pst{$jid[0]}-$jid2pst{$jid[1]});
		$len2=abs($jid2pst{$jid[1]}-$jid2pst{$jid[2]});
#	print
		for $pt (keys %pts){
			if(!defined $fout_len{$pt.1}){
				open $fout_len{$pt.1},">","$out_len/$pt"."1.len";
				open $fout_len{$pt.2},">","$out_len/$pt"."2.len";
			}
			print {$fout_len{$pt.1}} "$len1\n";
			print {$fout_len{$pt.2}} "$len2\n";
			$rec_id++;
			for $ptc (keys %{$pts{$pt}}){
				for $pti (keys %{$pts{$pt}{$ptc}}){
					print MAP "$jid[$pti]\t$pt\_$ptc\t$len1\_$len2\t$rec_id\n";
				}
			}
		}
	}

###############################################
#	four site recognization	
	$sn=4;
IT4:	
	for $jii (($sn-1)..$#jis){
		undef %pts;
		undef %pt;
		undef @jid;
		undef @jido;
		if($jii>0){
			$ji_curr=$jis[$jii];
		}
		else{
			$ji_curr=$jis[0]+$jii;
		}
#	rec strd and get @jid
		$strd=$jid2strd{"$chr.$ji_curr"};
		if($strd eq "0"){
			next;
		}
		$jido[0]=$ji_curr;
		for $j (1..($sn-1)){
			$ji_currx=$ji_curr+$j;
			$strdx=$jid2strd{"$chr.$ji_currx"};
			if($strdx eq "0" || $strdx ne $strd 
				|| !$itn_chr_ji{$chr}{$ji_currx}){
				next IT4;
			}
			$jido[$j]=$ji_currx;
		}
		if($strd eq "-1"){
			@jido=sort {$b<=>$a} @jido;
		}
		@jid=map ("$chr.$_",@jido);
#	get rec code
		&rec;
#	type rec
		$ct=0;
		for (keys %pt){
			$ct++;
		}
		if($pt{17} && $pt{21}){
			$pts{"ES"}{"d_o_pcne"}{0}++;
			$pts{"ES"}{"a_o"}{1}++;
			$pts{"ES"}{"d_o"}{2}++;
			$pts{"ES"}{"a_o_acne"}{3}++;
		}
		if($pt{2} && $pt{8} && !$pt{10}){
			$pts{"ME"}{"a_o_p"}{0}++;
			$pts{"ME"}{"a_o"}{0}++;
			$pts{"ME"}{"d_o_p"}{1}++;
			$pts{"ME"}{"d_o"}{1}++;
			$pts{"ME"}{"a_o_a"}{2}++;
			$pts{"ME"}{"a_o"}{2}++;
			$pts{"ME"}{"d_o_a"}{3}++;
			$pts{"ME"}{"d_o"}{3}++;
		}
		$len1=abs($jid2pst{$jid[0]}-$jid2pst{$jid[1]});
		$len2=abs($jid2pst{$jid[1]}-$jid2pst{$jid[2]});
		$len3=abs($jid2pst{$jid[2]}-$jid2pst{$jid[3]});
#	print
		for $pt (keys %pts){
			if(!defined $fout_len{$pt.1}){
				open $fout_len{$pt.1},">","$out_len/$pt"."1.len";
				open $fout_len{$pt.2},">","$out_len/$pt"."2.len";
				open $fout_len{$pt.3},">","$out_len/$pt"."3.len";
			}
			print {$fout_len{$pt.1}} "$len1\n";
			print {$fout_len{$pt.2}} "$len2\n";
			print {$fout_len{$pt.3}} "$len3\n";
			$rec_id++;
			for $ptc (keys %{$pts{$pt}}){
				for $pti (keys %{$pts{$pt}{$ptc}}){
					print MAP "$jid[$pti]\t$pt\_$ptc\t$len1\_$len2\_$len3\t$rec_id\n";
				}
			}
		}
	}
}
###############################################
close MAP;
for (keys %fout_len){
	close $fout_len{$_};
}
#system qq(perl type_filter.pl);

sub rec{
#	get pattern	
	my $i;
	undef %trans_list;
	for $i (0..($sn-1)){
		for $trans (keys %{$jid_trans{$jid[$i]}}){
			$trans_list{$trans}++;
		}
	}
	$trans_num=0;
	for $trans (keys %trans_list){
		undef @site;
		$trans_num++;
		for $i (0..$sn){
			$site[$i]=0;
		}
		if($jid_transjte{$jid[0]}{"$trans\_START"}){
			$site[1]=1;
		}
		if($jid_transjte{$jid[0]}{"$trans\_END"}){
			$site[0]=1;
		}
		if($jid_transjte{$jid[0]}{"$trans\_MIDDLE"}){
			$site[0]=1;
			$site[1]=1;
		}
		for $i (1..$#jid){
			if($jid_transjte{$jid[$i]}{"$trans\_START"} || $jid_transjte{$jid[$i]}{"$trans\_MIDDLE"}){
				$site[$i+1]=1;
			}
		}
		$bin=join "","0b",@site;
		$code=oct($bin);
		$pt{$code}++;
	}
}
