# Supplementary material for: Epigenetic features are significantly associated with alternative splicing
Source: BMC Genomics. 2012 Mar 29;13:123. doi: 10.1186/1471-2164-13-123 (PMC3362759; doi:10.1186/1471-2164-13-123)
Supplement: Additional file 15 — Additional scripts for the recognitions of AS event. [file 1471-2164-13-123-S15.GZ › as_rec_v1.0/exons_org.pst]

chr1	34553	35174	-1	ENST00000417324
chr1	35276	35481	-1	ENST00000417324
chr1	35720	36081	-1	ENST00000417324
chr1	69054	70108	1	ENST00000326183
chr1	367639	368634	1	ENST00000426406
chr1	621095	622034	-1	ENST00000332831
chr1	721319	722513	1	ENST00000358533
chr1	860259	860328	1	ENST00000420190
chr1	860529	860569	1	ENST00000437963
chr1	861117	861180	1	ENST00000342066
chr1	861120	861180	1	ENST00000443100
chr1	861301	861393	1	ENST00000443100
chr1	861301	861393	1	ENST00000342066
chr1	861301	861393	1	ENST00000420190
chr1	861301	861393	1	ENST00000437963
chr1	865534	865716	1	ENST00000443100
chr1	865534	865716	1	ENST00000342066
chr1	865534	865716	1	ENST00000420190
chr1	865534	865716	1	ENST00000437963
chr1	865691	865716	1	ENST00000341065
chr1	866418	866469	1	ENST00000443100
chr1	866418	866469	1	ENST00000341065
chr1	866418	866469	1	ENST00000342066
chr1	866418	866469	1	ENST00000420190
chr1	866418	866469	1	ENST00000437963
chr1	871151	871173	1	ENST00000437963
chr1	871151	871276	1	ENST00000443100
chr1	871151	871276	1	ENST00000342066
chr1	871151	871276	1	ENST00000420190
chr1	871151	871276	1	ENST00000341065
chr1	874419	874509	1	ENST00000443100
chr1	874419	874509	1	ENST00000342066
chr1	874419	874509	1	ENST00000420190
chr1	874419	874509	1	ENST00000341065
chr1	874654	874671	1	ENST00000420190
chr1	874654	874792	1	ENST00000341065
chr1	874654	874840	1	ENST00000342066
chr1	874654	874840	1	ENST00000443100
chr1	874654	874840	1	ENST00000455979
chr1	876523	876686	1	ENST00000342066
chr1	876523	876686	1	ENST00000443100
chr1	876523	876686	1	ENST00000455979
chr1	876523	876686	1	ENST00000341065
chr1	877515	877631	1	ENST00000342066
chr1	877515	877631	1	ENST00000443100
chr1	877515	877631	1	ENST00000455979
chr1	877515	877631	1	ENST00000341065
chr1	877789	877868	1	ENST00000342066
chr1	877789	877868	1	ENST00000443100
chr1	877789	877868	1	ENST00000455979
chr1	877789	877868	1	ENST00000341065
chr1	877938	878438	1	ENST00000342066
chr1	877938	878438	1	ENST00000443100
chr1	877938	878438	1	ENST00000455979
chr1	877938	878438	1	ENST00000341065
chr1	878632	878757	1	ENST00000342066
chr1	878632	878757	1	ENST00000443100
chr1	878632	878757	1	ENST00000455979
chr1	878632	878757	1	ENST00000341065
chr1	879077	879188	1	ENST00000342066
chr1	879077	879188	1	ENST00000341065
chr1	879077	879533	1	ENST00000443100
chr1	879077	879639	1	ENST00000455979
chr1	879287	879955	1	ENST00000342066
chr1	879287	879955	1	ENST00000341065
chr1	879583	880180	-1	ENST00000327044
chr1	880436	880526	-1	ENST00000327044
chr1	880897	881033	-1	ENST00000327044
chr1	881552	881666	-1	ENST00000327044
chr1	881781	881925	-1	ENST00000327044
chr1	883510	883612	-1	ENST00000327044
chr1	883869	883983	-1	ENST00000327044
chr1	886506	886618	-1	ENST00000327044
chr1	887379	887519	-1	ENST00000327044
chr1	887791	887980	-1	ENST00000327044
chr1	888554	888668	-1	ENST00000327044
chr1	889161	889272	-1	ENST00000327044
chr1	889383	889462	-1	ENST00000327044
chr1	891302	891393	-1	ENST00000327044
chr1	891474	891595	-1	ENST00000327044
chr1	892273	892405	-1	ENST00000327044
chr1	892478	892653	-1	ENST00000327044
chr1	894308	894461	-1	ENST00000327044
chr1	894594	894670	-1	ENST00000327044
chr1	895966	896180	1	ENST00000338591
chr1	895966	896180	1	ENST00000455747
chr1	896672	896932	1	ENST00000455747
chr1	896672	896932	1	ENST00000338591
chr1	897008	897130	1	ENST00000338591
chr1	897008	897130	1	ENST00000455747
chr1	897205	897427	1	ENST00000338591
chr1	897205	897652	1	ENST00000455747
chr1	897734	897851	1	ENST00000338591
chr1	898083	898297	1	ENST00000338591
chr1	898488	898633	1	ENST00000338591
chr1	898716	898884	1	ENST00000338591
chr1	899299	899388	1	ENST00000338591
chr1	899486	899560	1	ENST00000338591
chr1	899728	899910	1	ENST00000338591
chr1	900342	901095	1	ENST00000338591
chr1	901876	901994	1	ENST00000379409
chr1	901876	901994	1	ENST00000379407
chr1	901876	901994	1	ENST00000379410
chr1	902083	902183	1	ENST00000379409
chr1	902083	902183	1	ENST00000379407
chr1	902083	902183	1	ENST00000379410
chr1	905656	905803	1	ENST00000379409
chr1	905656	905803	1	ENST00000379407
chr1	905656	905803	1	ENST00000379410
chr1	905900	905981	1	ENST00000379409
chr1	905900	905981	1	ENST00000379407
chr1	905900	905981	1	ENST00000379410
chr1	906065	906138	1	ENST00000379407
chr1	906065	906138	1	ENST00000379410
chr1	906065	906386	1	ENST00000379409
chr1	906258	906386	1	ENST00000379407
chr1	906258	906386	1	ENST00000379410
chr1	906456	906588	1	ENST00000379409
chr1	906456	906588	1	ENST00000379407
chr1	906492	906588	1	ENST00000379410
chr1	906703	906784	1	ENST00000379409
chr1	906703	906784	1	ENST00000379407
chr1	906703	906784	1	ENST00000379410
chr1	907454	907530	1	ENST00000379409
chr1	907454	907530	1	ENST00000379407
chr1	907454	907530	1	ENST00000379410
