# Supplementary material for: Epigenetic features are significantly associated with alternative splicing
Source: BMC Genomics. 2012 Mar 29;13:123. doi: 10.1186/1471-2164-13-123 (PMC3362759; doi:10.1186/1471-2164-13-123)
Supplement: Additional file 15 — Additional scripts for the recognitions of AS event. [file 1471-2164-13-123-S15.GZ › as_rec_v1.0/construct_annotation.pl]

=h
# Descriptions   : 
# Author         : setupX
=cut

use Fatal qw(open close);
$in="exons_org.pst";
$out_jid2pst="jid2pst.pst";
$out_jid2tid="jid2tid.map";
$out_jid2tid_pro="jid2tid_pro.map";

open A,"$in";
while (<A>){
	chomp;
	($chr,$stt,$end,$strd,$tid)=split "\t";
	$tid2strd{$tid}=$strd;
	$tid2chr{$tid}=$chr;
	$strd_all{$chr}{$stt}{$end}=$strd;
	$pst_all{$chr}{$stt}++;
	$pst_all{$chr}{$end}++;
	$region{$chr}{$stt}{$end}{$tid}++;
	$tid2exonnum{$tid}++;
}
close A;

#	0-base start, 1-based end

#	annotate junction id
for $chr (sort keys %pst_all){
	$ji=0;
	for $pst (sort {$a<=>$b} keys %{$pst_all{$chr}}){
		$ji++;
		$chr_ji2pst{$chr}{$ji}=$pst;
		$chr_pst2ji{$chr}{$pst}=$ji;
	}
}

#	annotate strd and tidcript of each junction id
for $chr (sort keys %region){
	for $stt (sort {$a<=>$b} keys %{$region{$chr}}){
		$ji_stt=$chr_pst2ji{$chr}{$stt};
		for $end (sort {$a<=>$b} keys %{$region{$chr}{$stt}}){
			$ji_end=$chr_pst2ji{$chr}{$end};
			$strd=$strd_all{$chr}{$stt}{$end};
			
			for $ji ($ji_stt..$ji_end){
				$jid_strd{"$chr.$ji"}{$strd}++;
			}
			
			for $tid (sort keys %{$region{$chr}{$stt}{$end}}){
				for $ji ($ji_stt..$ji_end){
					$tid_ji{$tid}{$ji}++;	# use for determine first or last
					$chr_ji_tid{$chr}{$ji}{$tid}++;
				}
				if($strd eq "1"){
					$jid_tid2jte{"$chr.$ji_stt"}{$tid}="START";
					$jid_tid2jte{"$chr.$ji_end"}{$tid}="END";
				}
				if($strd eq "-1"){
					$jid_tid2jte{"$chr.$ji_stt"}{$tid}="END";
					$jid_tid2jte{"$chr.$ji_end"}{$tid}="START";
				}
				for $ji (($ji_stt+1)..($ji_end-1)){
					$jid_tid2jte{"$chr.$ji"}{$tid}="MIDDLE";
				}
			}
		}
	}
}

#	get first last & skipped exon
for $tid (keys %tid_ji){
	undef @jis;
	@jis=sort {$a<=>$b} keys %{$tid_ji{$tid}};
	$strd=$tid2strd{$tid};
	$chr=$tid2chr{$tid};
	if($tid2exonnum{$tid}==1){
		for $ji ($jis[0]..$jis[-1]){
			$jid_tid2jtt{"$chr.$ji"}{$tid}="SINGLE";
		}
		next;
	}
	if($strd eq "1"){
		$jid_tid2jtt{"$chr.$jis[0]"}{$tid}="FIRST";
		$jid_tid2jtt{"$chr.$jis[-1]"}{$tid}="LAST";
		$stt=$chr_ji2pst{$chr}{$jis[0]};
		$end=$chr_ji2pst{$chr}{$jis[-1]};
	}
	if($strd eq "-1"){
		$jid_tid2jtt{"$chr.$jis[-1]"}{$tid}="FIRST";
		$jid_tid2jtt{"$chr.$jis[0]"}{$tid}="LAST";
		$stt=$chr_ji2pst{$chr}{$jis[-1]};
		$end=$chr_ji2pst{$chr}{$jis[0]};
	}
	for $ji (($jis[0]+1)..($jis[-1]-1)){
		$pst=$chr_ji2pst{$chr}{$ji};
		if(abs($pst-$stt)<2000 && abs($pst-$end)<2000){
			$jid_tid2jtt{"$chr.$ji"}{$tid}="SMALLGENE";
		}
		else{
			if(abs($pst-$stt)<2000){
				$jid_tid2jtt{"$chr.$ji"}{$tid}="NEARFIRST";
			}
			elsif(abs($pst-$end)<2000){
				$jid_tid2jtt{"$chr.$ji"}{$tid}="NEARLAST";
			}
			else{
				$jid_tid2jtt{"$chr.$ji"}{$tid}="INTERNAL";
			}
		}
	}
	for $ji ($jis[0]..$jis[-1]){
		if(!defined $jid_tid2jte{"$chr.$ji"}{$tid}){
			$jid_tid2jte{"$chr.$ji"}{$tid}="SKIPPED";
			$chr_ji_tid{$chr}{$ji}{$tid}++;
		}
	}
}
#	output junction id file
open O,">","$out_jid2pst";
for $chr (sort keys %chr_ji2pst){
	for $ji (sort {$a<=>$b} keys %{$chr_ji2pst{$chr}}){
		$jid="$chr.$ji";
		$strd=&strd_rec($jid_strd{$jid});
		$pst=$chr_ji2pst{$chr}{$ji};
		print O "$chr\t$pst\t$strd\t$jid\n";
	}
}
close O;
open O,">","$out_jid2tid";
open PRO,">","$out_jid2tid_pro";
for $chr (sort keys %chr_ji_tid){
	for $ji (sort {$a<=>$b} keys %{$chr_ji_tid{$chr}}){
		$jid="$chr.$ji";
		print O "$jid";
		print PRO "$jid";
		for $tid (sort keys %{$chr_ji_tid{$chr}{$ji}}){
			print O "\t$tid";
			$jte=$jid_tid2jte{$jid}{$tid};
			$jtt=$jid_tid2jtt{$jid}{$tid};
			print PRO "\t$tid\_$jte\_$jtt";
		}
		print PRO "\n";
		print O "\n";
	}
}
close O;
close PRO;
sub strd_rec{
	my ($ref)=(@_);
	if($ref->{1} && $ref->{-1}){
		return 0;
	}
	else{
		if($ref->{1}){
			return 1;
		}
		elsif($ref->{-1}){
			return -1;
		}
		else{
			die "wrong %$ref\n";
		}
	}
}
